# Supplementary material for: An open-source computational and data resource to analyze digital maps of immunopeptidomes
Source: eLife. 2015 Jul 8;4:e07661. doi: 10.7554/eLife.07661 (PMC4507788; doi:10.7554/eLife.07661)
Supplement: Source code 1. — Python and R scripts. DOI: http://dx.doi.org/10.7554/eLife.07661.030 [file elife07661s009.zip]

Archive with 14 entries (11 files):
- Supplementary file 1-source data 1/
- Supplementary file 1-source data 1/.DS_Store
- __MACOSX/
- __MACOSX/Supplementary file 1-source data 1/
- __MACOSX/Supplementary file 1-source data 1/._.DS_Store
- Supplementary file 1-source data 1/allele_distributions.R
- __MACOSX/Supplementary file 1-source data 1/._allele_distributions.R
- Supplementary file 1-source data 1/matrix_netMHC_analysis_batch.R
- __MACOSX/Supplementary file 1-source data 1/._matrix_netMHC_analysis_batch.R
- Supplementary file 1-source data 1/matrix_netMHC_MHCI.py
- __MACOSX/Supplementary file 1-source data 1/._matrix_netMHC_MHCI.py
- Supplementary file 1-source data 1/sequence_motiv.R
- __MACOSX/Supplementary file 1-source data 1/._sequence_motiv.R
- __MACOSX/._Supplementary file 1-source data 1
